# Supplementary material for: A Scoping Review of the Clinical Evidence for the Health Benefits of Culinary Doses of Herbs and Spices for the Prevention and Treatment of Metabolic Syndrome
Source: Nutrients. 2023 Nov 22;15(23):4867. doi: 10.3390/nu15234867 (PMC10708057; doi:10.3390/nu15234867)
Supplement: Supplementary file 1 [file nutrients-15-04867-s001.zip]

Archive with 1 entries (1 files):
- nutrients-2701304-supplementary.xlsx
